# Supplementary material for: Cost-Effectiveness Analysis of Stereotactic Ablative Body Radiotherapy for the Treatment of Oligometastatic Tumors versus Standard of Care
Source: Curr Oncol. 2021 May 13;28(3):1857–66. doi: 10.3390/curroncol28030172 (PMC8161824; doi:10.3390/curroncol28030172)
Supplement: Supplementary file 1 [file curroncol-28-00172-s001.zip]

Archive with 1 entries (1 files):
- curroncol-1059921-supplementary.pdf
